# Supplementary material for: Screening strategy to identify Cas9 variants with higher HDR activity based on diphtheria toxin
Source: J Biomed Sci. 2025 Dec 3;32:102. doi: 10.1186/s12929-025-01197-9 (PMC12673799; doi:10.1186/s12929-025-01197-9)
Supplement: Supplementary file 2 — Supplementary Material 2. [file 12929_2025_1197_MOESM2_ESM.xlsx]

## Sheet: Table 1
Supplementary Table 1. Primer information for the construction of DNA materials used in this paper. In ssODN section, double underlined sequences show knock-in sequence. Single underlined sequence show point mutation nucleotide.
Primer name	sequence
Cas9 library construction
EF1a Fw	atccagtttggttaattaaggtaccgggcagagcgcacatcgc
EF1a Rv	cgagcccctcgaagcttcagagcgctctagaaccggtcct
Lenti insert Cas9 Fw	gctgtgaccggcgcctacggctagcgccaccatggacaagaagta
P2A Rv	cggtccaggattctcttcga
P2A EGFP frag1 Fw	tcgaagagaatcctggaccgGTGAGCAAGGGCGAGGAGCTGTTCACCGGtGTGGTGCCCATCCTGGTCGA
P2A EGFP frag1 Rv	GGTGCGCTCCTGtACGTAGCCTTCGGGCATGGC
P2A EGFP frag2 Fw	CGAAGGCTACGTaCAGGAGCGCACCATCTTCTT
P2A EGFP frag2 Rv	CGGTTCACCAGGGTGTCGCCtTCGAACTTCACCTCGGCGCGGGTCT
P2A EGFP frag3 Fw	AGACCCGCGCCGAGGTGAAGTTCGAaGGCGACACCCTGGTGAACCG
P2A EGFP frag3 Rv	cagcccgggtctagagcggccgcTTACTTGTACAGCTCGTCCATGCCG
selection Cas9 check 1	gctgggcaacaccgaccggc
selection Cas9 check 2	gacctggacaacctgctggc
selection Cas9 check 3	caagcacagcctgctgtacg
selection Cas9 check 4	ggccggcacaagcccgagaa
selection Cas9 check 5	ggcgactacaaggtgtacga
Lenti sequence Fw	gccaattctgcagacaaatg
WPRE Rv	ggcattaaagcagcgtatcc
SnaBI remove Fw	gcgcagcctacggcagtttaaggtttacac
SnaBI remove Rv	aaactgccgtaggctgcgcaactgttggga
nuclease domain mutation Fw	ccacgacgacagcctgacct
nuclease domain mutation Rv	ctgaagccgcctgtctgcac
before RuvCII Rv	aggtcaggctgtcgtcgtggatcag
after PI Fw	gtgcagacaggcggcttcagcaaag
Template DNA construction
HBEGF HA Up Fw	CCATGTCTTCGGAAATACAAGGACTTCTGC
HBEGF HA Up Rv	CGGGGGCTGATGCCTAATGGGTCAG
HBEGF HA Down Fw	GTCAGGCAACATCACCCCTTCCCTG
HBEGF HA Down RV	TCCAGGAGGGCAACCTTATAAGGCC
mCherry Fw	TCGAGGAGAATCCTGGCCCAGCACCGGGATCCATGGTGAGCAAGGGCGAGGA
mCherry Rv	AAATTTTGTAATCCAGAGGTTGATTTCACTTGTACAGCTCGTCCATG
WPRE Fw	aatcaacctctggattacaaaatttgtgaa
WPRE Rv	TCAGCGGGTTTAAACTGACTATCTAGATTACAGgcggggaggcggcccaa
bGH polyA Fw	AGTCAGTTTAAACCCGCTGATCAGCCTC
bGH polyA Rv	AAGGGGTGATGTTGCCTGACCTCGAGAGAAGCCATAGAGCCCACCGCAT
sgRNA target T7 prom Fw	gctatgaccatgattacgccTCCCCCGGTCAGGCAACATCACCCGAGCGCGACGTAATACGACTCACTATAGGGCGAA
sgRNA target T7 prom Rv	AGTCCTTGTATTTCCGAAGACATGGACGCGTATGCGGCCTTGACGGCCTTCCGCCAATTCGCCCTATAGTGAGTCGT
sgRNA target Fw	TATAAGGTTGCCCTCCTGGAGGTACCCTGGGCCTCATGGGCCTTCCGCTCACTGCCCGCTTTCCAGTCGG
sgRNA target Rv	gttgtaaaacgacggccagtGGGTGATGTTGCCTGACCGGGGGGACAGGTTTCCCGACTGGAAAGCGGGCAGT
splicing acceptor and mutated HBEGF Exon seq	CTGACCCATTAGGCATCAGCCCCCGGAATTCTAGGGCGCAGTAGTCCAGGGTTTCCTTGATGATGTCATACTTATCCTGTCCCTTTTTTTTCCACAGCTGCCACCCGGGTTACCATGGAAAAAGGTGTCATGGGCTGAGCCTCCCAGTGGAAAATCGCTTATATACCTATGACCACACAACCATCCTGGCCGTGGTGGCTGTGGTGCTGTCATCTGTCTGTCTGCTGGTCATCGTGGGGCTTCTCATGTTTAGGTACCATAGGAGAGGAGGTTATGATGTGGAAAATGAAGAGAAAGTGAAGTTGGGCATGACTAATTCCCACGGATCCGAGGGCAGAGGAAGTCTGCTAACAT
sgRNA construction
HBEGF target sgRNA Fw	TTTCTTGGCTTTATATATCTTGTGGAAAGGACGAAACACCGGGTGATGTTGCCTGACCGG
HBEGF target sgRNA Rv	GACTAGCCTTATTTTAACTTGCTATTTCTAGCTCTAAAACCCGGTCAGGCAACATCACCC
EGFP off library Fw	TTTCTTGGCTTTATATATCTTGTGGAAAGGACGAAACACCNNNNNNGCCTTCGGGCATGGGTTTTAGAGCTAGAAATAGC
EGFP on target Fw	TTTCTTGGCTTTATATATCTTGTGGAAAGGACGAAACACCtACGTAGCCTTCGGGCATGGGTTTTAGAGCTAGAAATAGC
EGFP_sgRNA_Rv	GACTAGCCTTATTTTAACTTGCTATTTCTAGCTCTAAAAC
Cloning into pEB vector
Cas9 Fw for pEB insert	ccgggggatccactagttctagagcGCCACCATGGACAAGAAGTAC
Cas9 Rv for pEB insert	atggctgattatgatctagagtcgcTCAtttcttcttcttagcctgtccag
T3 promoter Fw	AAT TAA CCC TCA CTA AAG GG
SV40 Rv	GAAATTTGTGATGCTATTGC
Cloning into pGB vector
sgRNA scaffold Fw	ggagacgattgacgtctctgttttagagctagaaatagcaagttaaaataaggctagtccgt
sgRNA scaffold Rv	aaaaaagcaccgactcggtgccactttttcaagttgataacggactagccttattttaacttgc
pGB Insert Fw	ccgagtcggtgcttttttagcgcgtgcgccaattctgc
pGB Vector Rv	gagacgtcaatcgtctccggtgtttcgtcctttccacaagata
pGB Vector Fw	atgctggggacacaccgcatacgtcaaagc
pGB Insert Rv	atgcggtgtgtccccagcatgcctgctatt
BsmBI remove Fw	gacaagctgtgggcctcgtgatacgcctat
BsmBI remove Rv	cacgaggcccacagcttgtctgtaagcgga
puro Fw	GGCCACAACCatgaccgagtacaagcccacggt
puro Rv	cacagtcgaggctgatcagctcaggcaccgggcttgcggg
IRES2 Fw	caaatatacccgaaattaagaattctagAATCAGCCATcccctctccc
IRES2 Rv	actcggtcatGGTTGTGGCCATATTATCATCGTGT
GA A4C/SpCas9 Fw	tcactttttttcaggttggaccggtGTTCTAGAGCGCCACCATGG
T2A Rv	TGGGCCAGGATTCTCCTCGA
T2A SpCas9 Fw	TCGAGGAGAATCCTGGCCCAgacaagaagtacagcatcgg
GA SpCas9 Rv	agaggggATGGCTGATTctactttttcttttttgcctggccg
ATP7B sgRNA Fw	CACCGCTCTTTGTGTTCATTGCCC
ATP7B sgRNA Rv	AAACGGGCAATGAACACAAAGAGC
GRN sgRNA Fw	CACCGGATCGAGCCTTCACGTTGC
GRN sgRNA Rv	AAACGCAACGTGAAGGCTCGATCC
RBM20 sgRNA Fw	CAACGGTCTCGTAGTCCGGTGAGC
RBM20 sgRNA Rv	AAACGCTCACCGGACTACGAGACC
U6 promoter Fw	ACTATCATATGCTTACCGTAAC
AcrIIA4 Fw	ggccacaaccATGGGTGGCCCGAAGAAGAA
Cdt1 Rv	gatcagctcaGATGGTGTCCTGGTCCTGCG
IRES2 Rv	GGCCACCCATggttgtggccatattatcatcgtgt
bGH Fw	GGACACCATCtgagctgatcagcctcgact
EGFP Fw for IRES2 A4C	atcactttttttcaggttgg
PuroRv for IRES2A4C	gaggggATGGCTGATTctagaattcggcaccgggcttgcgggtca
GA Cas9 Fw	tgtTCTAGAGCGCCACCATG gacaagaagtacagcatcgg
GA Cas9 T2A Rv	gccctcgccggaccccttaag ctttttcttttttgcctggc
T2A Cas9 Rv	cgtcaccgcatgttagcagacttcctctgccctcgccggacccCACCTTCCTCTTCTTCTTGG
P2A Cas9 Rv	ctccggcttgtttcagcagagagaagtttgttgcgccggatccCACCTTCCTCTTCTTCTTGG
T2A A4C Fw	aagtctgctaacatgcggtgacgtcgaggagaatcctggcccaCCGAAGAAGAAACGGAAGGT
P2A A4C Fw	tctgctgaaacaagccggagatgtcgaagagaatcctggaccgCCGAAGAAGAAACGGAAGGT
GA A4C Rv for px330	gaggggATGGCTGATTctagaattcGATGGTGTCCTGGTCCTGCG
FMDV IRES Fw	taagaattctagAATCAGCCATcccctcagcaggtttccccaatgaca
FMDV IRES Rv	ttgtggccaaaaggaaaggtgccgacctc
in vitro assay
SpCas9_gibF	GCATGACTGGTGGACAGCAAatggataagaaatactcaat
SpCas9_gibR	GCAAGCTTGTCGACGGAGCTtcagtcacctcctagctgac
pET_gibF	TTGCTGTCCACCAGTCATGCTA
pET_gibR	agctccgtcgacaagcttgc
SpCas9mut_gibF	caattggcgttcgataaaac
SpCas9mut_gibR	gaagtcaggtgcttaaagagca
pETmut_gibF	tgctctttaagcacctgacttc
pETmut_gibR	gttttatcgaacgccaattg
pETseqF	tattgctcagcggtggcagca
pET21a_seqR	gtccggcgtagaggatcgagatct
SpCas9_mut_seqR	tcatcgtatttagtattcatgcga
IVT AAVS1 sgRNA Fw	GATCACTAATACGACTCACTATAGGGTGGCCCCACTGTGGGGTGGGTTTTAGAGCTAGAAATAGCAAG
IVT VEGFA sgRNA Fw	GATCACTAATACGACTCACTATAGGGGTGAGTGAGTGTGTGCGTGGTTTTAGAGCTAGAAATAGCAAG
IVT polyT Rv	AAAAAAAGCACCGACTCGGT
ssODN
AAVS1	TATATTCCCAGGGCCGGTTAATGTGGCTCTGGTTCTGGGTACTTT TATCTGTCCCCTCCGGATCCAAGCTTCCACAGTGGGGCCACTAGG GACAGGATTGGTGACAGAAAAGCCCCATCCTTAGGCCTCC
EMX1	TCCTCCCCATTGGCCTGCTTCGTGGCAATGCGCCACCGGTTGATG TGATGGGAGCCCTTGGATCCAAGCTTCTTCTGCTCGGACTCAGG CCCTTCCTCCTCCAGCTTCTGCCGTTTGTACTTTGTCCTC
VEGFA	TATTGGAATCCTGGAGTGACCCCTGGCCTTCTCCCCGCTCCAACG CCCTCAACCCCACAGGATCCAAGCTTACACACTCACTCACCCACA CAGACACACACGTCCTCACTCTCGAAGACGCTGCTCGCT
ATP7B	ACAGATATGGCCCAGAAAGGCCGCGGTCTAGTAGTCCGGTGAGCCGGTCACTCTCCCCGA
GRN	CGGCTGGCTACACCTGCAACGTGAAGGCTTGATCCTGCGAGAAGGAAGTGGTCTCTGCCC
RBM20	CATGCTCTTTGTGTTCATTGCCCTGGGCCTGTGGCTGGAACACTTGGCAAAGGTAACAGC
Primers for activity check
AAVS1 target Fw	CCTCTCTGGCTCCATCGTAAGCAAA
AAVS1 target Rv	CCGAGAGCTCAGCTAGTCTTCTTCC
AAVS1 off-target Fw	GGGTGGGGATGCATTAGGGCTTGGT
AAVS1 off-target Rv	CCCCACCCAGACATAGAACCCTTTGC
EMX1 target Fw	GCCCTGCCATCCCCTTCTGTGAATG
EMX1 target Rv	CCAGGCCTCAGCCAGCCCATTGCTT
EMX1 off-target 1 Fw	GCCCCTCTAATACAATGGGAAGGACAGCTT
EMX1 off-target 1 Rv	GGGCCTGCAGACAGGAATAGCCCTA
VEGFA target Fw	GCCGCTCACTTTGATGTCTG
VEGFA target Rv	GAGCCGTTCCCTCTTTGCTA
VEGFA off-target Fw	AACTACAAGTCTCGGCTGCC
VEGFA off-target Rv	CCCAACCTCCAGTCCCAGG
Probe and primer sets for ddPCR
ATP7B Fw	TGCTTATGTTTATTCTCTGGTCATC
ATP7B Rv	CCTGAAGCTGCTGTTACCTT
ATP7B Reference probe	FAM-TGGTGGTTGCTGTGGCT-Zen
ATP7B HDR probe	FAM-TGGGCCTGTGGCTG-Zen
ATP7B NHEJ probe	HEX-CTTTGTGTTCATTGCCCTG-Zen
GRN Fw	CTGGATAGGGGAGCTAAG
GRN Rv	GTCTGGTTATCATGGCAG
GRN Reference probe	FAM-CAGGAACATAATGCCATTCTGTGC-Zen
GRN HDR probe	FAM-CAGGATCAAGCCTTCACG-Zen
GRN NHEJ probe	HEX-TCGAGCCTTCACGTTGCA-Zen
GRN Dark probe	CAGGATCGAGCCTTCACG
RBM20 Fw	CTGTGTGTGGGTGGGGT
RBM20 Rv	AGGAGGTGAAGCTGGGAG
RBM20 Reference probe	FAM-TGGGAGGTGTGAAGATTCTAAATC-Zen
RBM20 HDR probe	FAM-CCGCGGTCTAGTAGTCC-Zen
RBM20 NHEJ probe	HEX-AGAGTGACCGGCTCAC-Zen
RBM20 Dark probe	CCGCGGTCTCGTAGTCC

## Sheet: Table 2
Supplementary Table 2. Target sequence and GC content of each target sequence used in this paper.
Target gene	Target sequence	GC content (%)
AAVS1	GTGGCCCCACTGTGGGGTGG	75
EMX1	GAGTCCGAGCAGAAGAAGAA	50
VEGFA	GGTGAGTGAGTGTGTGCGTG	60
ATP7B	GCTCTTTGTGTTCATTGCCC	50
GRN	GGATCGAGCCTTCACGTTGC	60
RBM20	GGTCTCGTAGTCCGGTGAGC	65

## Sheet: Table 3
Supplementary Table 3. Raw data of ICE analysis in Figure 3. ”N.T.” means not tested sample because of sample loss.
AAVS1								EMX1								VEGFA
trials	No.1	No.2	No.3	No.4	Average	S.D.		trials	No.1	No.2	No.3	No.4	Average	S.D.		trials	No.1	No.2	No.3	No.4	Average	S.D.
ICE HDR								ICE HDR								ICE HDR
(KI-Score)								(KI-Score)								(KI-Score)
Wild-type	11	N.T.	7	10	9.33	2.08		Wild-type	1	1	0	1	0.75	0.5		Wild-type	0	0	0	1	0.25	0.5
#13	9	9	10	7	8.75	1.26		#13	1	1	3	2	1.75	0.96		#13	0	0	0	0	0	0
#24	11	8	11	11	10.25	1.5		#24	1	1	2	3	1.75	0.96		#24	0	0	0	1	0.25	0.5
#27	4	8	5	5	5.5	1.73		#27	1	1	4	5	2.75	2.06		#27	6	2	3	7	4.5	2.38
ICE mutation (indels)								ICE mutation (indels)								ICE mutation (indels)
Wild-type	34	N.T.	32	36	34	2		Wild-type	67	71	65	71	68.5	3		Wild-type	69	72	65	75	70.25	4.27
#13	29	29	34	29	30.25	2.5		#13	67	64	86	58	68.75	12.09		#13	63	71	78	76	72	6.68
#24	28	21	45	37	32.75	10.47		#24	60	56	91	86	73.25	17.8		#24	53	59	64	79	63.75	11.12
#27	14	12	19	23	17	4.97		#27	55	55	81	83	68.5	15.61		#27	38	43	61	65	51.75	13.25
HDR/indels								HDR/indels								HDR/indels
Wild-type	0.32	N.T.	0.22	0.28	0.27	0.05		Wild-type	0.015	0.014	0	0.014	0.011	0.007		Wild-type	0	0	0	0.013	0.003	0.007
#13	0.31	0.31	0.29	0.24	0.29	0.03		#13	0.015	0.016	0.035	0.034	0.025	0.011		#13	0	0	0	0	0	0
#24	0.39	0.38	0.24	0.3	0.33	0.07		#24	0.017	0.018	0.022	0.035	0.023	0.008		#24	0	0	0	0.013	0.003	0.006
#27	0.29	0.67	0.26	0.22	0.36	0.21		#27	0.018	0.018	0.049	0.06	0.036	0.022		#27	0.158	0.047	0.049	0.108	0.09	0.053

## Sheet: Table 4
Supplementary Table 4. Raw data of ICE analysis in Figure 4.
293A													HeLa
AAVS1				EMX1				VEGFA					AAVS1				EMX1				VEGFA
Wild-type Cas9	HDR	indels	off-target indels	Wild-type Cas9	HDR	indels	off-target indels	Wild-type Cas9	HDR	indels	off-target indels		Wild-type Cas9	HDR	indels	off-target indels	Wild-type Cas9	HDR	indels	off-target indels	Wild-type Cas9	HDR	indels	off-target indels
No.1	19	50	0	No.1	4	86	69	No.1	1	88	69		No.1	10	15	1	No.1	0	22	29	No.1	0	18	9
No.2	19	50	0	No.2	3	86	72	No.2	1	88	72		No.2	9	15	0	No.2	0	13	28	No.2	0	30	10
No.3	19	49	0	No.3	5	84	67	No.3	0	90	68		No.3	10	20	1	No.3	5	58	32	No.3	2	43	28
Average	19	49.67	0	Average	4	85.33	69.33	Average	0.67	88.67	69.67		Average	9.67	16.67	0.67	Average	1.67	31	29.67	Average	0.67	30.33	15.67
S.D.	0	0.58	0	S.D.	1	1.15	2.52	S.D.	0.58	1.15	2.08		S.D.	0.58	2.89	0.58	S.D.	2.89	23.81	2.08	S.D.	1.15	12.5	10.69
HSS Cas9	HDR	indels	off-target indels	HSS Cas9	HDR	indels	off-target indels	HSS Cas9	HDR	indels	off-target indels		HSS Cas9	HDR	indels	off-target indels	HSS Cas9	HDR	indels	off-target indels	HSS Cas9	HDR	indels	off-target indels
No.1	11	26	0	No.1	8	78	44	No.1	10	82	55		No.1	7	10	0	No.1	2	29	19	No.1	3	30	19
No.2	11	24	0	No.2	8	80	46	No.2	11	77	36		No.2	7	9	0	No.2	0	20	18	No.2	2	40	23
No.3	8	19	0	No.3	9	83	44	No.3	10	82	24		No.3	8	9	0	No.3	0	2	19	No.3	8	30	21
Average	10	23	0	Average	8.33	80.33	44.67	Average	10.33	80.33	38.33		Average	7.33	9.33	0	Average	0.67	17	18.67	Average	4.33	33.33	21
S.D.	1.73	3.61	0	S.D.	0.58	2.52	1.15	S.D.	0.58	2.89	15.63		S.D.	0.58	0.58	0	S.D.	1.15	13.75	0.58	S.D.	3.21	5.77	2

## Sheet: Table 5
Supplementary Table 5. Raw data of ddPCR analysis in Figure 5 and 6.
	Frequency (%)						Frequency (%)						Frequency (%)
Sample name	No editing	indels	HDR	HDR/indels		Sample name	No editing	indels	HDR	HDR/indels		Sample name	No editing	indels	HDR	HDR/indels
ATP7B 1st trial						ATP7B 2nd trial						ATP7B 3st trial
WT-PO	92.902	6.959	0.139	0.02		WT-PO	89.255	10.617	0.128	0.012		WT-PO	86.907	12.696	0.397	0.031
WT-PS	84.911	14.912	0.178	0.012		WT-PS	85.199	14.568	0.232	0.016		WT-PS	87.629	11.734	0.638	0.054
A4CT2AWT-PO	95.855	3.565	0.58	0.163		A4CT2AWT-PO	95.558	4.1	0.342	0.083		A4CT2AWT-PO	95.677	3.971	0.352	0.089
A4CT2AWT-PS	94.964	4.829	0.207	0.043		A4CT2AWT-PS	95.172	4.397	0.431	0.098		A4CT2AWT-PS	95.268	4.498	0.235	0.052
WTIRESA4C-PO	91.071	7.966	0.963	0.121		WTIRESA4C-PO	89.717	9.666	0.616	0.064		WTIRESA4C-PO	92.363	6.878	0.759	0.11
WTIRESA4C-PS	86.468	12.817	0.715	0.056		WTIRESA4C-PS	89.617	9.631	0.752	0.078		WTIRESA4C-PS	91.144	8.576	0.28	0.033
HSS-PO	74.801	24.325	0.874	0.036		HSS-PO	72.462	26.768	0.771	0.029		HSS-PO	72.472	27.138	0.39	0.014
HSS-PS	76.605	21.779	1.616	0.074		HSS-PS	72.922	25.955	1.123	0.043		HSS-PS	75.633	22.968	1.399	0.061
A4CT2AHSS-PO	86.566	12.884	0.55	0.043		A4CT2AHSS-PO	91.284	8.267	0.449	0.054		A4CT2AHSS-PO	84.833	14.824	0.343	0.023
A4CT2AHSS-PS	88.779	10.489	0.732	0.07		A4CT2AHSS-PS	87.137	11.838	1.025	0.087		A4CT2AHSS-PS	86.907	12.161	0.932	0.077
HSSIRESA4C-PO	78.74	19.544	1.716	0.088		HSSIRESA4C-PO	71.062	27.35	1.588	0.058		HSSIRESA4C-PO	83.104	15.165	1.731	0.114
HSSIRESA4C-PS	91.069	8.371	0.561	0.067		HSSIRESA4C-PS	92.047	7.086	0.867	0.122		HSSIRESA4C-PS	90.995	7.942	1.063	0.134
GRN 1st trial						GRN 2nd trial						GRN 3rd trial
WT-PO	86.137	13.568	0.295	0.022		WT-PO	78.569	21.145	0.286	0.014		WT-PO	87.217	12.371	0.413	0.033
WT-PS	93.44	6.186	0.374	0.06		WT-PS	91.994	7.356	0.649	0.088		WT-PS	91.034	8.448	0.519	0.061
A4CT2AWT-PO	97.526	2.357	0.117	0.05		A4CT2AWT-PO	97.325	2.523	0.152	0.06		A4CT2AWT-PO	97.089	2.64	0.271	0.103
A4CT2AWT-PS	95.518	4.278	0.205	0.048		A4CT2AWT-PS	95.6	3.831	0.57	0.149		A4CT2AWT-PS	96.913	2.806	0.281	0.1
WTIRESA4C-PO	95.946	3.681	0.373	0.101		WTIRESA4C-PO	96.835	2.941	0.225	0.076		WTIRESA4C-PO	95.481	4.137	0.382	0.092
WTIRESA4C-PS	96.71	2.915	0.376	0.129		WTIRESA4C-PS	97.54	2.025	0.434	0.214		WTIRESA4C-PS	94.881	4.765	0.354	0.074
HSS-PO	78.436	23.356	0.466	0.02		HSS-PO	75.017	24.605	0.378	0.015		HSS-PO	77.969	21.242	0.789	0.037
HSS-PS	82.058	16.617	1.325	0.08		HSS-PS	83.365	15.577	1.058	0.068		HSS-PS	80.965	17.161	1.874	0.109
A4CT2AHSS-PO	95.821	2.987	1.192	0.399		A4CT2AHSS-PO	95.934	3.23	0.836	0.259		A4CT2AHSS-PO	96.886	2.4	0.714	0.297
A4CT2AHSS-PS	97.145	2.618	0.238	0.091		A4CT2AHSS-PS	96.378	2.917	0.705	0.242		A4CT2AHSS-PS	95.879	3.435	0.686	0.2
HSSIRESA4C-PO	92.895	6.365	0.739	0.116		HSSIRESA4C-PO	90.857	8.445	0.698	0.083		HSSIRESA4C-PO	91.689	7.153	1.158	0.162
HSSIRESA4C-PS	97.636	1.297	1.066	0.822		HSSIRESA4C-PS	98.796	0.743	0.461	0.62		HSSIRESA4C-PS	97.895	1.211	0.894	0.739
RBM20 1st trial						RBM20 2nd trial						RBM20 3rd trial
WT-PO	56.594	42.56	0.845	0.02		WT-PO	48.44	50.592	0.968	0.019		WT-PO	51.885	46.831	1.285	0.027
WT-PS	74.399	24.545	1.055	0.043		WT-PS	67.387	31.311	1.302	0.042		WT-PS	73.559	24.948	1.493	0.06
A4CT2AWT-PO	82.04	17.442	0.518	0.03		A4CT2AWT-PO	73.724	25.94	0.336	0.013		A4CT2AWT-PO	77.934	21.718	0.348	0.016
A4CT2AWT-PS	79.804	19.47	0.726	0.037		A4CT2AWT-PS	80.062	19.015	0.923	0.049		A4CT2AWT-PS	83.703	15.425	0.872	0.057
WTIRESA4C-PO	77.763	21.539	0.698	0.032		WTIRESA4C-PO	72.698	26.552	0.75	0.028		WTIRESA4C-PO	67.137	32.072	0.79	0.025
WTIRESA4C-PS	88.43	10.895	0.675	0.062		WTIRESA4C-PS	86.071	12.993	0.936	0.072		WTIRESA4C-PS	85.142	13.843	1.015	0.073
HSS-PO	74.806	24.576	0.617	0.025		HSS-PO	69.05	30.558	0.393	0.013		HSS-PO	75.987	23.273	0.74	0.032
HSS-PS	58.913	38.63	2.458	0.064		HSS-PS	64.272	34.124	1.604	0.047		HSS-PS	65.176	33.249	1.575	0.047
A4CT2AHSS-PO	88.45	10.165	1.385	0.136		A4CT2AHSS-PO	88.834	10.148	1.018	0.1		A4CT2AHSS-PO	88.644	10.312	1.044	0.101
A4CT2AHSS-PS	71.77	26.838	1.393	0.052		A4CT2AHSS-PS	67.116	31.461	1.423	0.045		A4CT2AHSS-PS	77.034	21.767	1.199	0.055
HSSIRESA4C-PO	86.305	12.999	0.696	0.054		HSSIRESA4C-PO	83.976	14.807	1.217	0.082		HSSIRESA4C-PO	86.801	12.466	0.733	0.059
HSSIRESA4C-PS	88.912	10.155	0.933	0.092		HSSIRESA4C-PS	86.748	12.304	0.948	0.077		HSSIRESA4C-PS	87.702	11.213	1.085	0.097

## Sheet: Table 6
Supplementary Table 6. Average and S.D. value from the calculation of data in Supplementary Table 5.
	Average Frequency (%)
Sample name	No Editing	indels	HDR	HDR/indels
ATP7B
WT-PO	89.688 ± 3.020	10.091 ± 2.904	0.221 ± 0.152	0.021 ± 0.010
WT-PS	85.913 ± 1.493	13.738 ± 1.744	0.349 ± 0.251	0.027 ± 0.023
A4CT2AWT-PO	95.697 ± 0.149	3.879 ± 0.279	0.425 ± 0.135	0.112 ± 0.044
A4CT2AWT-PS	95.135 ± 0.155	4.574 ± 0.226	0.291 ± 0.122	0.064 ± 0.029
WTIRESA4C-PO	91.050 ± 1.323	8.170 ± 1.405	0.779 ± 0.174	0.098 ± 0.030
WTIRESA4C-PS	89.076 ± 2.385	10.341 ± 2.208	0.582 ± 0.262	0.056 ± 0.023
HSS-PO	73.245 ± 1.348	26.077 ± 1.528	0.678 ± 0.255	0.026 ± 0.011
HSS-PS	75.053 ± 1.908	23.567 ± 2.151	1.379 ± 0.247	0.059 ± 0.016
A4CT2AHSS-PO	87.561 ± 3.339	11.992 ± 3.369	0.447 ± 0.103	0.040 ± 0.016
A4CT2AHSS-PS	87.608 ± 1.021	11.496 ± 0.887	0.896 ± 0.150	0.078 ± 0.008
HSSIRESA4C-PO	77.635 ± 6.096	20.686 ± 6.172	1.679 ± 0.079	0.087 ± 0.028
HSSIRESA4C-PS	91.370 ± 0.587	7.800 ± 0.654	0.830 ± 0.253	0.108 ± 0.036
GRN
WT-PO	83.974 ± 4.712	15.694 ± 4.758	0.331 ± 0.070	0.023 ± 0.010
WT-PS	92.156 ± 1.211	7.330 ± 1.131	0.514 ± 0.138	0.070 ± 0.016
A4CT2AWT-PO	97.313 ± 0.219	2.507 ± 0.142	0.180 ± 0.081	0.071 ± 0.028
A4CT2AWT-PS	96.010 ± 0.783	3.638 ± 0.755	0.352 ± 0.193	0.099 ± 0.050
WTIRESA4C-PO	96.087 ± 0.688	3.586 ± 0.604	0.327 ± 0.088	0.090 ± 0.013
WTIRESA4C-PS	96.377 ± 1.361	3.235 ± 1.398	0.388 ± 0.041	0.139 ± 0.071
HSS-PO	77.141 ± 1.854	23.068 ± 1.700	0.544 ± 0.217	0.024 ± 0.011
HSS-PS	82.129 ± 1.201	16.451 ± 0.805	1.419 ± 0.416	0.086 ± 0.021
A4CT2AHSS-PO	96.214 ± 0.585	2.872 ± 0.426	0.914 ± 0.249	0.318 ± 0.072
A4CT2AHSS-PS	96.467 ± 0.638	2.990 ± 0.413	0.543 ± 0.265	0.177 ± 0.078
HSSIRESA4C-PO	91.814 ± 1.025	7.321 ± 1.050	0.865 ± 0.254	0.120 ± 0.040
HSSIRESA4C-PS	98.109 ± 0.609	1.084 ± 0.298	0.807 ± 0.312	0.727 ± 0.102
RBM20
WT-PO	52.306 ± 4.094	46.661 ± 4.019	1.033 ± 0.227	0.022 ± 0.005
WT-PS	71.782 ± 3.829	26.935 ± 3.795	1.283 ± 0.219	0.048 ± 0.010
A4CT2AWT-PO	77.899 ± 4.158	21.700 ± 4.249	0.401 ± 0.102	0.020 ± 0.009
A4CT2AWT-PS	81.190 ± 2.181	17.970 ± 2.216	0.840 ± 0.102	0.047 ± 0.010
WTIRESA4C-PO	72.533 ± 5.315	26.721 ± 5.269	0.746 ± 0.046	0.028 ± 0.004
WTIRESA4C-PS	86.548 ± 1.695	12.577 ± 1.518	0.875 ± 0.177	0.069 ± 0.006
HSS-PO	73.281 ± 3.712	26.136 ± 3.885	0.583 ± 0.176	0.023 ± 0.010
HSS-PS	62.787 ± 3.386	35.334 ± 2.887	1.879 ± 0.501	0.053 ± 0.009
A4CT2AHSS-PO	88.643 ± 0.192	10.208 ± 0.090	1.149 ± 0.205	0.113 ± 0.020
A4CT2AHSS-PS	71.973 ± 4.962	26.689 ± 4.849	1.338 ± 0.121	0.051 ± 0.005
HSSIRESA4C-PO	85.694 ± 1.509	13.424 ± 1.227	0.882 ± 0.291	0.065 ± 0.015
HSSIRESA4C-PS	87.787 ± 1.085	11.224 ± 1.074	0.989 ± 0.083	0.089 ± 0.010

## Sheet: Table 7
Supplementary Table 7. All p-values of the Tukey test in Figure 5, when the data in the same graph was compared. The red-colored samples and values mean that the p-value compared two samples was less than 0.05.
ATP7B HDR Tukey test in Figure 5A						ATP7B indels Tukey test in Figure 5B						ATP7B HDR/indels Tukey test in Figure 5C
Compared samples	diff	lwr	upr	p adj		Compared samples	diff	lwr	upr	p adj		Compared samples	diff	lwr	upr	p adj
HSS-PS-HSS-PO	0.701	0.0984012	1.3036	0.0241667		HSS-PS-HSS-PO	-2.50933	-8.12347	3.1048	0.516076		HSS-PS-HSS-PO	0.0331	-0.00826671	0.0744667	0.123213
WT-PO-HSS-PO	-0.457	-1.0596	0.145599	0.148414		WT-PO-HSS-PO	-15.9857	-21.5998	-10.3715	7.81e-05		WT-PO-HSS-PO	-0.00526667	-0.0466334	0.0361	0.975597
WT-PS-HSS-PO	-0.329	-0.931599	0.273599	0.36161		WT-PS-HSS-PO	-12.3387	-17.9528	-6.72453	0.0004951		WT-PS-HSS-PO	0.00103333	-0.0403334	0.0424	0.9998
WT-PO-HSS-PS	-1.158	-1.7606	-0.555401	0.0012302		WT-PO-HSS-PS	-13.4763	-19.0905	-7.86219	0.0002671		WT-PO-HSS-PS	-0.0383667	-0.0797334	0.00300004	0.0693833
WT-PS-HSS-PS	-1.03	-1.6326	-0.427401	0.0026328		WT-PS-HSS-PS	-9.82933	-15.4435	-4.21519	0.0022588		WT-PS-HSS-PS	-0.0320667	-0.0734334	0.00930004	0.137747
WT-PS-WT-PO	0.128	-0.474599	0.730599	0.90175		WT-PS-WT-PO	3.647	-1.96714	9.26114	0.237797		WT-PS-WT-PO	0.0063	-0.0350667	0.0476667	0.959681
GRN HDR Tukey test in Figure 5A						GRN indels Tukey test in Figure 5B						GRN HDR/indels Tukey test in Figure 5C
Compared samples	diff	lwr	upr	p adj		Compared samples	diff	lwr	upr	p adj		Compared samples	diff	lwr	upr	p adj
HSS-PS-HSS-PO	0.874667	0.229052	1.52028	0.0106472		HSS-PS-HSS-PO	-6.616	-13.4662	0.234218	0.0583411		HSS-PS-HSS-PO	0.0614667	0.0215169	0.101416	0.0050558
WT-PO-HSS-PO	-0.213	-0.858614	0.432614	0.723357		WT-PO-HSS-PO	-7.373	-14.2232	-0.522782	0.0355084		WT-PO-HSS-PO	-0.0013	-0.0412498	0.0386498	0.999559
WT-PS-HSS-PO	-0.0303333	-0.675948	0.615281	0.998681		WT-PS-HSS-PO	-15.7377	-22.5879	-8.88745	0.0003637		WT-PS-HSS-PO	0.0458667	0.00591691	0.0858164	0.0258335
WT-PO-HSS-PS	-1.08767	-1.73328	-0.442052	0.0028854		WT-PO-HSS-PS	-0.757	-7.60722	6.09322	0.983713		WT-PO-HSS-PS	-0.0627667	-0.102716	-0.0228169	0.0044514
WT-PS-HSS-PS	-0.905	-1.55061	-0.259386	0.0087656		WT-PS-HSS-PS	-9.12167	-15.9719	-2.27145	0.0117318		WT-PS-HSS-PS	-0.0156	-0.0555498	0.0243498	0.615347
WT-PS-WT-PO	0.182667	-0.462948	0.828281	0.802373		WT-PS-WT-PO	-8.36467	-15.2149	-1.51445	0.0187895		WT-PS-WT-PO	0.0471667	0.00721691	0.0871164	0.0223993
RBM20 HDR Tukey test in Figure 5A						RBM20 indels Tukey test in Figure 5B						RBM20 HDR/indels Tukey test in Figure 5C
Compared samples	diff	lwr	upr	p adj		Compared samples	diff	lwr	upr	p adj		Compared samples	diff	lwr	upr	p adj
HSS-PS-HSS-PO	1.29567	0.487269	2.10406	0.0039387		HSS-PS-HSS-PO	9.19867	-0.407006	18.8043	0.0605381		HSS-PS-HSS-PO	0.0294333	0.00656048	0.0523062	0.0141735
WT-PO-HSS-PO	0.449333	-0.359065	1.25773	0.348079		WT-PO-HSS-PO	20.5253	10.9197	30.131	0.000601		WT-PO-HSS-PO	-0.0011	-0.0239729	0.0217729	0.998587
WT-PS-HSS-PO	0.7	-0.108398	1.5084	0.0916609		WT-PS-HSS-PO	0.799	-8.80667	10.4047	0.992861		WT-PS-HSS-PO	0.0249	0.00202715	0.0477729	0.0336133
WT-PO-HSS-PS	-0.846333	-1.65473	-0.0379355	0.0404938		WT-PO-HSS-PS	11.3267	1.72099	20.9323	0.0225451		WT-PO-HSS-PS	-0.0305333	-0.0534062	-0.00766048	0.0115692
WT-PS-HSS-PS	-0.595667	-1.40406	0.212731	0.163213		WT-PS-HSS-PS	-8.39967	-18.0053	1.20601	0.0881924		WT-PS-HSS-PS	-0.00453333	-0.0274062	0.0183395	0.917911
WT-PS-WT-PO	0.250667	-0.557731	1.05906	0.75757		WT-PS-WT-PO	-19.7263	-29.332	-10.1207	0.0007879		WT-PS-WT-PO	0.026	0.00312715	0.0488729	0.0271626

## Sheet: Table 8
Supplementary Table 8. All p-values of the Tukey test in Figure 6B, 6C, and 6D, when the data in the same graph was compared. The red-colored samples and values mean that the p-value compared two samples was less than 0.05.
ATP7B HDR Tukey test in Figure 6B						ATP7B indels Tukey test in Figure 6C						ATP7B HDR/indels Tukey test in Figure 6D
Compared samples	diff	lwr	upr	p adj		Compared samples	diff	lwr	upr	p adj		Compared samples	diff	lwr	upr	p adj
A4CT2AHSS-PS-A4CT2AHSS-PO	0.449	0.0898399	0.80816	0.0140378		A4CT2AHSS-PS-A4CT2AHSS-PO	-0.495667	-5.96289	4.97155	0.997966		A4CT2AHSS-PS-A4CT2AHSS-PO	0.038	-0.0306848	0.106685	0.413616
A4CT2AWT-PO-A4CT2AHSS-PO	-0.0226667	-0.381827	0.336494	0.999508		A4CT2AWT-PO-A4CT2AHSS-PO	-8.113	-13.5802	-2.64578	0.0044848		A4CT2AWT-PO-A4CT2AHSS-PO	0.0716667	0.00298189	0.140351	0.0400501
A4CT2AWT-PS-A4CT2AHSS-PO	-0.156333	-0.515493	0.202827	0.622713		A4CT2AWT-PS-A4CT2AHSS-PO	-7.417	-12.8842	-1.94978	0.0082854		A4CT2AWT-PS-A4CT2AHSS-PO	0.0243333	-0.0443514	0.0930181	0.769599
WT-PO-A4CT2AHSS-PO	-0.226	-0.58516	0.13316	0.302513		WT-PO-A4CT2AHSS-PO	-1.901	-7.36822	3.56622	0.780728		WT-PO-A4CT2AHSS-PO	-0.019	-0.0876848	0.0496848	0.886581
A4CT2AWT-PO-A4CT2AHSS-PS	-0.471667	-0.830827	-0.112506	0.0102563		A4CT2AWT-PO-A4CT2AHSS-PS	-7.61733	-13.0846	-2.15011	0.00693		A4CT2AWT-PO-A4CT2AHSS-PS	0.0336667	-0.0350181	0.102351	0.521662
A4CT2AWT-PS-A4CT2AHSS-PS	-0.605333	-0.964493	-0.246173	0.0017702		A4CT2AWT-PS-A4CT2AHSS-PS	-6.92133	-12.3886	-1.45411	0.0129704		A4CT2AWT-PS-A4CT2AHSS-PS	-0.0136667	-0.0823514	0.0550181	0.961765
WT-PO-A4CT2AHSS-PS	-0.675	-1.03416	-0.31584	0.000761		WT-PO-A4CT2AHSS-PS	-1.40533	-6.87255	4.06189	0.909898		WT-PO-A4CT2AHSS-PS	-0.057	-0.125685	0.0116848	0.118107
A4CT2AWT-PS-A4CT2AWT-PO	-0.133667	-0.492827	0.225494	0.738452		A4CT2AWT-PS-A4CT2AWT-PO	0.696	-4.77122	6.16322	0.992515		A4CT2AWT-PS-A4CT2AWT-PO	-0.0473333	-0.116018	0.0213515	0.2317
WT-PO-A4CT2AWT-PO	-0.203333	-0.562493	0.155827	0.393172		WT-PO-A4CT2AWT-PO	6.212	0.74478	11.6792	0.0249447		WT-PO-A4CT2AWT-PO	-0.0906667	-0.159351	-0.0219819	0.009918
WT-PO-A4CT2AWT-PS	-0.0696667	-0.428827	0.289494	0.965025		WT-PO-A4CT2AWT-PS	5.516	0.0487801	10.9832	0.0477718		WT-PO-A4CT2AWT-PS	-0.0433333	-0.112018	0.0253515	0.300355
GRN HDR Tukey test in Figure 6B						GRN indels Tukey test in Figure 6C						GRN HDR/indels Tukey test in Figure 6D
Compared samples	diff	lwr	upr	p adj		Compared samples	diff	lwr	upr	p adj		Compared samples	diff	lwr	upr	p adj
A4CT2AHSS-PS-A4CT2AHSS-PO	-0.371	-0.881092	0.139092	0.19406		A4CT2AHSS-PS-A4CT2AHSS-PO	0.117667	-5.71792	5.95326	0.999995		A4CT2AHSS-PS-A4CT2AHSS-PO	-0.141	-0.287085	0.00508529	0.0597203
A4CT2AWT-PO-A4CT2AHSS-PO	-0.734	-1.24409	-0.223908	0.0055586		A4CT2AWT-PO-A4CT2AHSS-PO	-0.365667	-6.20126	5.46992	0.999522		A4CT2AWT-PO-A4CT2AHSS-PO	-0.247533	-0.393619	-0.101448	0.0017001
A4CT2AWT-PS-A4CT2AHSS-PO	-0.562	-1.07209	-0.051908	0.02973		A4CT2AWT-PS-A4CT2AHSS-PO	0.766	-5.06959	6.60159	0.991598		A4CT2AWT-PS-A4CT2AHSS-PO	-0.218733	-0.364819	-0.072648	0.0042098
WT-PO-A4CT2AHSS-PO	-0.582667	-1.09276	-0.0725746	0.0241892		WT-PO-A4CT2AHSS-PO	12.8223	6.98674	18.6579	0.0002119		WT-PO-A4CT2AHSS-PO	-0.2956	-0.441685	-0.149515	0.0004196
A4CT2AWT-PO-A4CT2AHSS-PS	-0.363	-0.873092	0.147092	0.208844		A4CT2AWT-PO-A4CT2AHSS-PS	-0.483333	-6.31892	5.35226	0.99857		A4CT2AWT-PO-A4CT2AHSS-PS	-0.106533	-0.252619	0.039552	0.1923
A4CT2AWT-PS-A4CT2AHSS-PS	-0.191	-0.701092	0.319092	0.73441		A4CT2AWT-PS-A4CT2AHSS-PS	0.648333	-5.18726	6.48392	0.995542		A4CT2AWT-PS-A4CT2AHSS-PS	-0.0777333	-0.223819	0.068352	0.448456
WT-PO-A4CT2AHSS-PS	-0.211667	-0.721759	0.298425	0.660525		WT-PO-A4CT2AHSS-PS	12.7047	6.86908	18.5403	0.0002289		WT-PO-A4CT2AHSS-PS	-0.1546	-0.300685	-0.00851471	0.0371187
A4CT2AWT-PS-A4CT2AWT-PO	0.172	-0.338092	0.682092	0.798156		A4CT2AWT-PS-A4CT2AWT-PO	1.13167	-4.70392	6.96726	0.965054		A4CT2AWT-PS-A4CT2AWT-PO	0.0288	-0.117285	0.174885	0.962979
WT-PO-A4CT2AWT-PO	0.151333	-0.358759	0.661425	0.859854		WT-PO-A4CT2AWT-PO	13.188	7.35241	19.0236	0.0001671		WT-PO-A4CT2AWT-PO	-0.0480667	-0.194152	0.0980186	0.811321
WT-PO-A4CT2AWT-PS	-0.0206667	-0.530759	0.489425	0.999915		WT-PO-A4CT2AWT-PS	12.0563	6.22074	17.8919	0.0003538		WT-PO-A4CT2AWT-PS	-0.0768667	-0.222952	0.0692186	0.458501
RBM20 HDR Tukey test in Figure 6B						RBM20 indels Tukey test in Figure 6C						RBM20 HDR/indels Tukey test in Figure 6D
Compared samples	diff	lwr	upr	p adj		Compared samples	diff	lwr	upr	p adj		Compared samples	diff	lwr	upr	p
A4CT2AHSS-PS-A4CT2AHSS-PO	0.189333	-0.242419	0.621086	0.61666		A4CT2AHSS-PS-A4CT2AHSS-PO	16.4803	6.96977	25.9909	0.0014334		A4CT2AHSS-PS-A4CT2AHSS-PO	-0.0619	-0.0922959	-0.0315041	0.0003982
A4CT2AWT-PO-A4CT2AHSS-PO	-0.748333	-1.18009	-0.316581	0.0014308		A4CT2AWT-PO-A4CT2AHSS-PO	11.4917	1.98111	21.0022	0.0173185		A4CT2AWT-PO-A4CT2AHSS-PO	-0.0931	-0.123496	-0.0627041	1.14e-05
A4CT2AWT-PS-A4CT2AHSS-PO	-0.308667	-0.740419	0.123086	0.205676		A4CT2AWT-PS-A4CT2AHSS-PO	7.76167	-1.74889	17.2722	0.126421		A4CT2AWT-PS-A4CT2AHSS-PO	-0.0652	-0.0955959	-0.0348041	0.0002592
WT-PO-A4CT2AHSS-PO	-0.116333	-0.548086	0.315419	0.895463		WT-PO-A4CT2AHSS-PO	36.4527	26.9421	45.9632	1.4e-06		WT-PO-A4CT2AHSS-PO	-0.0905	-0.120896	-0.0601041	1.48e-05
A4CT2AWT-PO-A4CT2AHSS-PS	-0.937667	-1.36942	-0.505914	0.0002337		A4CT2AWT-PO-A4CT2AHSS-PS	-4.98867	-14.4992	4.52189	0.461292		A4CT2AWT-PO-A4CT2AHSS-PS	-0.0312	-0.0615959	-0.000804065	0.0436776
A4CT2AWT-PS-A4CT2AHSS-PS	-0.498	-0.929752	-0.0662476	0.0228564		A4CT2AWT-PS-A4CT2AHSS-PS	-8.71867	-18.2292	0.791894	0.0763968		A4CT2AWT-PS-A4CT2AHSS-PS	-0.0033	-0.0336959	0.0270959	0.995919
WT-PO-A4CT2AHSS-PS	-0.305667	-0.737419	0.126086	0.212437		WT-PO-A4CT2AHSS-PS	19.9723	10.4618	29.4829	0.0003092		WT-PO-A4CT2AHSS-PS	-0.0286	-0.0589959	0.00179594	0.067575
A4CT2AWT-PS-A4CT2AWT-PO	0.439667	0.00791426	0.871419	0.0455292		A4CT2AWT-PS-A4CT2AWT-PO	-3.73	-13.2406	5.78056	0.702428		A4CT2AWT-PS-A4CT2AWT-PO	0.0279	-0.00249593	0.0582959	0.0759528
WT-PO-A4CT2AWT-PO	0.632	0.200248	1.06375	0.0049355		WT-PO-A4CT2AWT-PO	24.961	15.4504	34.4716	4.57e-05		WT-PO-A4CT2AWT-PO	0.0026	-0.0277959	0.0329959	0.998378
WT-PO-A4CT2AWT-PS	0.192333	-0.239419	0.624086	0.603721		WT-PO-A4CT2AWT-PS	28.691	19.1804	38.2016	1.31e-05		WT-PO-A4CT2AWT-PS	-0.0253	-0.0556959	0.00509594	0.11667

## Sheet: Table 9
Supplementary Table 9. All p-values of the Tukey test in Figure 6E, 6F, and 6G, when the data in the same graph was compared. The red-colored samples and values mean that the p-value compared two samples was less than 0.05.
ATP7B HDR Tukey test in Figure 6E						ATP7B indels Tukey test in Figure 6F						ATP7B HDR/indels Tukey test in Figure 6G
Compared samples	diff	lwr	upr	p adj		Compared samples	diff	lwr	upr	p adj		Compared samples	diff	lwr	upr	p adj
HSSIRESA4C-PS-HSSIRESA4C-PO	-0.848	-1.37549	-0.320511	0.0025187		HSSIRESA4C-PS-HSSIRESA4C-PO	-12.8867	-21.7021	-4.07126	0.0049821		HSSIRESA4C-PS-HSSIRESA4C-PO	0.021	-0.0508364	0.0928365	0.865882
WT-PO-HSSIRESA4C-PO	-1.457	-1.98449	-0.929511	2.9e-05		WT-PO-HSSIRESA4C-PO	-10.5957	-19.4111	-1.78026	0.0178824		WT-PO-HSSIRESA4C-PO	-0.0656667	-0.137503	0.00616978	0.0774178
WTIRESA4C-PO-HSSIRESA4C-PO	-0.899	-1.42649	-0.371511	0.0016269		WTIRESA4C-PO-HSSIRESA4C-PO	-12.5163	-21.3317	-3.70092	0.0060945		WTIRESA4C-PO-HSSIRESA4C-PO	0.0116667	-0.0601698	0.0835031	0.981489
WTIRESA4C-PS-HSSIRESA4C-PO	-1.096	-1.62349	-0.568511	0.0003376		WTIRESA4C-PS-HSSIRESA4C-PO	-10.345	-19.1604	-1.52959	0.0206452		WTIRESA4C-PS-HSSIRESA4C-PO	-0.031	-0.102836	0.0408365	0.629682
WT-PO-HSSIRESA4C-PS	-0.609	-1.13649	-0.0815107	0.0227307		WT-PO-HSSIRESA4C-PS	2.291	-6.52441	11.1064	0.906695		WT-PO-HSSIRESA4C-PS	-0.0866667	-0.158503	-0.0148302	0.0174817
WTIRESA4C-PO-HSSIRESA4C-PS	-0.051	-0.578489	0.476489	0.99739		WTIRESA4C-PO-HSSIRESA4C-PS	0.370333	-8.44508	9.18574	0.999902		WTIRESA4C-PO-HSSIRESA4C-PS	-0.00933333	-0.0811698	0.0625031	0.991917
WTIRESA4C-PS-HSSIRESA4C-PS	-0.248	-0.775489	0.279489	0.558054		WTIRESA4C-PS-HSSIRESA4C-PS	2.54167	-6.27374	11.3571	0.871329		WTIRESA4C-PS-HSSIRESA4C-PS	-0.052	-0.123836	0.0198364	0.197236
WTIRESA4C-PO-WT-PO	0.558	0.0305107	1.08549	0.0372032		WTIRESA4C-PO-WT-PO	-1.92067	-10.7361	6.89474	0.947751		WTIRESA4C-PO-WT-PO	0.0773333	0.00549688	0.14917	0.0338174
WTIRESA4C-PS-WT-PO	0.361	-0.166489	0.888489	0.236796		WTIRESA4C-PS-WT-PO	0.250667	-8.56474	9.06608	0.999979		WTIRESA4C-PS-WT-PO	0.0346667	-0.0371698	0.106503	0.535368
WTIRESA4C-PS-WTIRESA4C-PO	-0.197	-0.724489	0.330489	0.736142		WTIRESA4C-PS-WTIRESA4C-PO	2.17133	-6.64408	10.9867	0.921457		WTIRESA4C-PS-WTIRESA4C-PO	-0.0426667	-0.114503	0.0291698	0.351233
GRN HDR Tukey test in Figure 6E						GRN indels Tukey test in Figure 6F						GRN HDR/indels Tukey test in Figure 6G
Compared samples	diff	lwr	upr	p adj		Compared samples	diff	lwr	upr	p adj		Compared samples	diff	lwr	upr	p adj
HSSIRESA4C-PS-HSSIRESA4C-PO	-0.058	-0.56286	0.446861	0.994933		HSSIRESA4C-PS-HSSIRESA4C-PO	-6.23733	-12.3824	-0.0923168	0.0463054		HSSIRESA4C-PS-HSSIRESA4C-PO	0.603267	0.446322	0.760211	1.4e-06
WT-PO-HSSIRESA4C-PO	-0.533667	-1.03853	-0.0288061	0.0373525		WT-PO-HSSIRESA4C-PO	8.37367	2.22865	14.5187	0.0080439		WT-PO-HSSIRESA4C-PO	-0.0974	-0.254345	0.0595447	0.313964
WTIRESA4C-PO-HSSIRESA4C-PO	-0.538333	-1.04319	-0.0334728	0.0356293		WTIRESA4C-PO-HSSIRESA4C-PO	-3.73467	-9.87968	2.41035	0.331555		WTIRESA4C-PO-HSSIRESA4C-PO	-0.0302	-0.187145	0.126745	0.965995
WTIRESA4C-PS-HSSIRESA4C-PO	-0.477	-0.981861	0.0278605	0.0662482		WTIRESA4C-PS-HSSIRESA4C-PO	-4.086	-10.231	2.05902	0.258546		WTIRESA4C-PS-HSSIRESA4C-PO	0.019	-0.137945	0.175945	0.993814
WT-PO-HSSIRESA4C-PS	-0.475667	-0.980527	0.0291939	0.0671438		WT-PO-HSSIRESA4C-PS	14.611	8.46598	20.756	0.0001082		WT-PO-HSSIRESA4C-PS	-0.700667	-0.857611	-0.543722	3e-07
WTIRESA4C-PO-HSSIRESA4C-PS	-0.480333	-0.985194	0.0245272	0.0640597		WTIRESA4C-PO-HSSIRESA4C-PS	2.50267	-3.64235	8.64768	0.674762		WTIRESA4C-PO-HSSIRESA4C-PS	-0.633467	-0.790411	-0.476522	9e-07
WTIRESA4C-PS-HSSIRESA4C-PS	-0.419	-0.92386	0.0858605	0.118075		WTIRESA4C-PS-HSSIRESA4C-PS	2.15133	-3.99368	8.29635	0.776706		WTIRESA4C-PS-HSSIRESA4C-PS	-0.584267	-0.741211	-0.427322	1.9e-06
WTIRESA4C-PO-WT-PO	-0.00466667	-0.509527	0.500194	1		WTIRESA4C-PO-WT-PO	-12.1083	-18.2534	-5.96332	0.0005208		WTIRESA4C-PO-WT-PO	0.0672	-0.0897447	0.224145	0.635941
WTIRESA4C-PS-WT-PO	0.0566667	-0.448194	0.561527	0.995364		WTIRESA4C-PS-WT-PO	-12.4597	-18.6047	-6.31465	0.0004127		WTIRESA4C-PS-WT-PO	0.1164	-0.0405447	0.273345	0.181335
WTIRESA4C-PS-WTIRESA4C-PO	0.0613333	-0.443527	0.566194	0.993731		WTIRESA4C-PS-WTIRESA4C-PO	-0.351333	-6.49635	5.79368	0.999667		WTIRESA4C-PS-WTIRESA4C-PO	0.0492	-0.107745	0.206145	0.835412
RBM20 HDR Tukey test in Figure 6E						RBM20 indels Tukey test in Figure 6F						RBN20 HDR/indels Tukey test in Figure 6G
Compared samples	diff	lwr	upr	p adj		Compared samples	diff	lwr	upr	p		Compared samples	diff	lwr	upr	p adj
HSSIRESA4C-PS-HSSIRESA4C-PO	0.106667	-0.398708	0.612041	0.953116		HSSIRESA4C-PS-HSSIRESA4C-PO	-2.2	-10.601	6.20097	0.904414		HSSIRESA4C-PS-HSSIRESA4C-PO	0.0237333	-0.000659583	0.0481263	0.0574006
WT-PO-HSSIRESA4C-PO	0.150667	-0.354708	0.656041	0.857815		WT-PO-HSSIRESA4C-PO	33.237	24.836	41.638	1.1e-06		WT-PO-HSSIRESA4C-PO	-0.0427	-0.0670929	-0.0183071	0.0013261
WTIRESA4C-PO-HSSIRESA4C-PO	-0.136	-0.641374	0.369374	0.895871		WTIRESA4C-PO-HSSIRESA4C-PO	13.297	4.89603	21.698	0.0028234		WTIRESA4C-PO-HSSIRESA4C-PO	-0.0364	-0.0607929	-0.0120071	0.0043118
WTIRESA4C-PS-HSSIRESA4C-PO	-0.00666667	-0.512041	0.498708	0.999999		WTIRESA4C-PS-HSSIRESA4C-PO	-0.847	-9.24797	7.55397	0.996931		WTIRESA4C-PS-HSSIRESA4C-PO	0.00426667	-0.0201262	0.0286596	0.975782
WT-PO-HSSIRESA4C-PS	0.044	-0.461374	0.549374	0.998262		WT-PO-HSSIRESA4C-PS	35.437	27.036	43.838	6e-07		WT-PO-HSSIRESA4C-PS	-0.0664333	-0.0908262	-0.0420404	3.29e-05
WTIRESA4C-PO-HSSIRESA4C-PS	-0.242667	-0.748041	0.262708	0.539738		WTIRESA4C-PO-HSSIRESA4C-PS	15.497	7.09603	23.898	0.0008819		WTIRESA4C-PO-HSSIRESA4C-PS	-0.0601333	-0.0845262	-0.0357404	7.92e-05
WTIRESA4C-PS-HSSIRESA4C-PS	-0.113333	-0.618708	0.392041	0.942399		WTIRESA4C-PS-HSSIRESA4C-PS	1.353	-7.04797	9.75397	0.982046		WTIRESA4C-PS-HSSIRESA4C-PS	-0.0194667	-0.0438596	0.00492625	0.138147
WTIRESA4C-PO-WT-PO	-0.286667	-0.792041	0.218708	0.391455		WTIRESA4C-PO-WT-PO	-19.94	-28.341	-11.539	0.0001099		WTIRESA4C-PO-WT-PO	0.0063	-0.0180929	0.0306929	0.908524
WTIRESA4C-PS-WT-PO	-0.157333	-0.662708	0.348041	0.838659		WTIRESA4C-PS-WT-PO	-34.084	-42.485	-25.683	8e-07		WTIRESA4C-PS-WT-PO	0.0469667	0.0225738	0.0713596	0.0006274
WTIRESA4C-PS-WTIRESA4C-PO	0.129333	-0.376041	0.634708	0.911158		WTIRESA4C-PS-WTIRESA4C-PO	-14.144	-22.545	-5.74303	0.0017845		WTIRESA4C-PS-WTIRESA4C-PO	0.0406667	0.0162738	0.0650596	0.0019216

## Sheet: Table 10
Supplementary Table 10. The p-values of the Tukey test, when HDR efficiency of all samples in Figure 5 and 6 was compared. The red-colored samples and values mean that the p-value compared two samples was less than 0.05.
ATP7B HDR Tukey test						GRN HDR Tukey test						RBM20 HDR Tukey test
Compared samples	diff	lwr	upr	p adj		Compared samples	diff	lwr	upr	p adj		Compared samples	diff	lwr	upr	p sdj
A4CT2AHSS-PS-A4CT2AHSS-PO	4.49.E-01	-1.20.E-01	1.02.E+00	2.23.E-01		A4CT2AHSS-PS-A4CT2AHSS-PO	-3.71.E-01	-1.02.E+00	2.82.E-01	6.60.E-01		A4CT2AHSS-PS-A4CT2AHSS-PO	1.89.E-01	-4.61.E-01	8.39.E-01	9.94.E-01
A4CT2AWT-PO-A4CT2AHSS-PO	-2.27.E-02	-5.92.E-01	5.46.E-01	1.00.E+00		A4CT2AWT-PO-A4CT2AHSS-PO	-7.34.E-01	-1.39.E+00	-8.09.E-02	1.85.E-02		A4CT2AWT-PO-A4CT2AHSS-PO	-7.48.E-01	-1.40.E+00	-9.82.E-02	1.48.E-02
A4CT2AWT-PS-A4CT2AHSS-PO	-1.56.E-01	-7.25.E-01	4.13.E-01	9.96.E-01		A4CT2AWT-PS-A4CT2AHSS-PO	-5.62.E-01	-1.22.E+00	9.11.E-02	1.39.E-01		A4CT2AWT-PS-A4CT2AHSS-PO	-3.09.E-01	-9.59.E-01	3.41.E-01	8.46.E-01
HSS-PO-A4CT2AHSS-PO	2.31.E-01	-3.38.E-01	8.00.E-01	9.37.E-01		HSS-PO-A4CT2AHSS-PO	-3.70.E-01	-1.02.E+00	2.83.E-01	6.64.E-01		HSS-PO-A4CT2AHSS-PO	-5.66.E-01	-1.22.E+00	8.45.E-02	1.31.E-01
HSS-PS-A4CT2AHSS-PO	9.32.E-01	3.63.E-01	1.50.E+00	2.21.E-04		HSS-PS-A4CT2AHSS-PO	5.05.E-01	-1.48.E-01	1.16.E+00	2.45.E-01		HSS-PS-A4CT2AHSS-PO	7.30.E-01	7.99.E-02	1.38.E+00	1.86.E-02
HSSIRESA4C-PO-A4CT2AHSS-PO	1.23.E+00	6.62.E-01	1.80.E+00	2.80.E-06		HSSIRESA4C-PO-A4CT2AHSS-PO	-4.90.E-02	-7.02.E-01	6.04.E-01	1.00.E+00		HSSIRESA4C-PO-A4CT2AHSS-PO	-2.67.E-01	-9.17.E-01	3.83.E-01	9.32.E-01
HSSIRESA4C-PS-A4CT2AHSS-PO	3.83.E-01	-1.86.E-01	9.52.E-01	4.26.E-01		HSSIRESA4C-PS-A4CT2AHSS-PO	-1.07.E-01	-7.60.E-01	5.46.E-01	1.00.E+00		HSSIRESA4C-PS-A4CT2AHSS-PO	-1.60.E-01	-8.10.E-01	4.90.E-01	9.99.E-01
WT-PO-A4CT2AHSS-PO	-2.26.E-01	-7.95.E-01	3.43.E-01	9.45.E-01		WT-PO-A4CT2AHSS-PO	-5.83.E-01	-1.24.E+00	7.04.E-02	1.12.E-01		WT-PO-A4CT2AHSS-PO	-1.16.E-01	-7.66.E-01	5.34.E-01	1.00.E+00
WT-PS-A4CT2AHSS-PO	-9.80.E-02	-6.67.E-01	4.71.E-01	1.00.E+00		WT-PS-A4CT2AHSS-PO	-4.00.E-01	-1.05.E+00	2.53.E-01	5.59.E-01		WT-PS-A4CT2AHSS-PO	1.34.E-01	-5.16.E-01	7.84.E-01	1.00.E+00
WTIRESA4C-PO-A4CT2AHSS-PO	3.32.E-01	-2.37.E-01	9.01.E-01	6.25.E-01		WTIRESA4C-PO-A4CT2AHSS-PO	-5.87.E-01	-1.24.E+00	6.57.E-02	1.06.E-01		WTIRESA4C-PO-A4CT2AHSS-PO	-4.03.E-01	-1.05.E+00	2.47.E-01	5.42.E-01
WTIRESA4C-PS-A4CT2AHSS-PO	1.35.E-01	-4.34.E-01	7.04.E-01	9.99.E-01		WTIRESA4C-PS-A4CT2AHSS-PO	-5.26.E-01	-1.18.E+00	1.27.E-01	2.01.E-01		WTIRESA4C-PS-A4CT2AHSS-PO	-2.74.E-01	-9.24.E-01	3.76.E-01	9.21.E-01
A4CT2AWT-PO-A4CT2AHSS-PS	-4.72.E-01	-1.04.E+00	9.72.E-02	1.72.E-01		A4CT2AWT-PO-A4CT2AHSS-PS	-3.63.E-01	-1.02.E+00	2.90.E-01	6.87.E-01		A4CT2AWT-PO-A4CT2AHSS-PS	-9.38.E-01	-1.59.E+00	-2.88.E-01	1.21.E-03
A4CT2AWT-PS-A4CT2AHSS-PS	-6.05.E-01	-1.17.E+00	-3.64.E-02	3.01.E-02		A4CT2AWT-PS-A4CT2AHSS-PS	-1.91.E-01	-8.44.E-01	4.62.E-01	9.94.E-01		A4CT2AWT-PS-A4CT2AHSS-PS	-4.98.E-01	-1.15.E+00	1.52.E-01	2.57.E-01
HSS-PO-A4CT2AHSS-PS	-2.18.E-01	-7.87.E-01	3.51.E-01	9.56.E-01		HSS-PO-A4CT2AHSS-PS	1.33.E-03	-6.52.E-01	6.54.E-01	1.00.E+00		HSS-PO-A4CT2AHSS-PS	-7.55.E-01	-1.41.E+00	-1.05.E-01	1.35.E-02
HSS-PS-A4CT2AHSS-PS	4.83.E-01	-8.59.E-02	1.05.E+00	1.51.E-01		HSS-PS-A4CT2AHSS-PS	8.76.E-01	2.23.E-01	1.53.E+00	2.91.E-03		HSS-PS-A4CT2AHSS-PS	5.41.E-01	-1.09.E-01	1.19.E+00	1.69.E-01
HSSIRESA4C-PO-A4CT2AHSS-PS	7.82.E-01	2.13.E-01	1.35.E+00	2.18.E-03		HSSIRESA4C-PO-A4CT2AHSS-PS	3.22.E-01	-3.31.E-01	9.75.E-01	8.14.E-01		HSSIRESA4C-PO-A4CT2AHSS-PS	-4.56.E-01	-1.11.E+00	1.94.E-01	3.68.E-01
HSSIRESA4C-PS-A4CT2AHSS-PS	-6.60.E-02	-6.35.E-01	5.03.E-01	1.00.E+00		HSSIRESA4C-PS-A4CT2AHSS-PS	2.64.E-01	-3.89.E-01	9.17.E-01	9.38.E-01		HSSIRESA4C-PS-A4CT2AHSS-PS	-3.50.E-01	-1.00.E+00	3.00.E-01	7.26.E-01
WT-PO-A4CT2AHSS-PS	-6.75.E-01	-1.24.E+00	-1.06.E-01	1.10.E-02		WT-PO-A4CT2AHSS-PS	-2.12.E-01	-8.65.E-01	4.41.E-01	9.87.E-01		WT-PO-A4CT2AHSS-PS	-3.06.E-01	-9.56.E-01	3.44.E-01	8.54.E-01
WT-PS-A4CT2AHSS-PS	-5.47.E-01	-1.12.E+00	2.19.E-02	6.72.E-02		WT-PS-A4CT2AHSS-PS	-2.90.E-02	-6.82.E-01	6.24.E-01	1.00.E+00		WT-PS-A4CT2AHSS-PS	-5.50.E-02	-7.05.E-01	5.95.E-01	1.00.E+00
WTIRESA4C-PO-A4CT2AHSS-PS	-1.17.E-01	-6.86.E-01	4.52.E-01	1.00.E+00		WTIRESA4C-PO-A4CT2AHSS-PS	-2.16.E-01	-8.69.E-01	4.37.E-01	9.84.E-01		WTIRESA4C-PO-A4CT2AHSS-PS	-5.92.E-01	-1.24.E+00	5.78.E-02	9.75.E-02
WTIRESA4C-PS-A4CT2AHSS-PS	-3.14.E-01	-8.83.E-01	2.55.E-01	6.95.E-01		WTIRESA4C-PS-A4CT2AHSS-PS	-1.55.E-01	-8.08.E-01	4.98.E-01	9.99.E-01		WTIRESA4C-PS-A4CT2AHSS-PS	-4.63.E-01	-1.11.E+00	1.87.E-01	3.49.E-01
A4CT2AWT-PS-A4CT2AWT-PO	-1.34.E-01	-7.03.E-01	4.35.E-01	9.99.E-01		A4CT2AWT-PS-A4CT2AWT-PO	1.72.E-01	-4.81.E-01	8.25.E-01	9.98.E-01		A4CT2AWT-PS-A4CT2AWT-PO	4.40.E-01	-2.10.E-01	1.09.E+00	4.20.E-01
HSS-PO-A4CT2AWT-PO	2.54.E-01	-3.15.E-01	8.23.E-01	8.90.E-01		HSS-PO-A4CT2AWT-PO	3.64.E-01	-2.89.E-01	1.02.E+00	6.82.E-01		HSS-PO-A4CT2AWT-PO	1.83.E-01	-4.67.E-01	8.33.E-01	9.96.E-01
HSS-PS-A4CT2AWT-PO	9.55.E-01	3.86.E-01	1.52.E+00	1.57.E-04		HSS-PS-A4CT2AWT-PO	1.24.E+00	5.86.E-01	1.89.E+00	2.43.E-05		HSS-PS-A4CT2AWT-PO	1.48.E+00	8.28.E-01	2.13.E+00	1.20.E-06
HSSIRESA4C-PO-A4CT2AWT-PO	1.25.E+00	6.85.E-01	1.82.E+00	2.00.E-06		HSSIRESA4C-PO-A4CT2AWT-PO	6.85.E-01	3.19.E-02	1.34.E+00	3.40.E-02		HSSIRESA4C-PO-A4CT2AWT-PO	4.81.E-01	-1.69.E-01	1.13.E+00	2.98.E-01
HSSIRESA4C-PS-A4CT2AWT-PO	4.06.E-01	-1.63.E-01	9.75.E-01	3.47.E-01		HSSIRESA4C-PS-A4CT2AWT-PO	6.27.E-01	-2.61.E-02	1.28.E+00	6.79.E-02		HSSIRESA4C-PS-A4CT2AWT-PO	5.88.E-01	-6.21.E-02	1.24.E+00	1.02.E-01
WT-PO-A4CT2AWT-PO	-2.03.E-01	-7.72.E-01	3.66.E-01	9.73.E-01		WT-PO-A4CT2AWT-PO	1.51.E-01	-5.02.E-01	8.04.E-01	9.99.E-01		WT-PO-A4CT2AWT-PO	6.32.E-01	-1.81.E-02	1.28.E+00	6.20.E-02
WT-PS-A4CT2AWT-PO	-7.53.E-02	-6.44.E-01	4.94.E-01	1.00.E+00		WT-PS-A4CT2AWT-PO	3.34.E-01	-3.19.E-01	9.87.E-01	7.80.E-01		WT-PS-A4CT2AWT-PO	8.83.E-01	2.33.E-01	1.53.E+00	2.53.E-03
WTIRESA4C-PO-A4CT2AWT-PO	3.55.E-01	-2.14.E-01	9.24.E-01	5.34.E-01		WTIRESA4C-PO-A4CT2AWT-PO	1.47.E-01	-5.06.E-01	8.00.E-01	9.99.E-01		WTIRESA4C-PO-A4CT2AWT-PO	3.45.E-01	-3.05.E-01	9.95.E-01	7.40.E-01
WTIRESA4C-PS-A4CT2AWT-PO	1.58.E-01	-4.11.E-01	7.27.E-01	9.96.E-01		WTIRESA4C-PS-A4CT2AWT-PO	2.08.E-01	-4.45.E-01	8.61.E-01	9.88.E-01		WTIRESA4C-PS-A4CT2AWT-PO	4.75.E-01	-1.75.E-01	1.12.E+00	3.16.E-01
HSS-PO-A4CT2AWT-PS	3.87.E-01	-1.82.E-01	9.56.E-01	4.10.E-01		HSS-PO-A4CT2AWT-PS	1.92.E-01	-4.61.E-01	8.45.E-01	9.94.E-01		HSS-PO-A4CT2AWT-PS	-2.57.E-01	-9.07.E-01	3.93.E-01	9.47.E-01
HSS-PS-A4CT2AWT-PS	1.09.E+00	5.19.E-01	1.66.E+00	2.13.E-05		HSS-PS-A4CT2AWT-PS	1.07.E+00	4.14.E-01	1.72.E+00	2.29.E-04		HSS-PS-A4CT2AWT-PS	1.04.E+00	3.89.E-01	1.69.E+00	3.14.E-04
HSSIRESA4C-PO-A4CT2AWT-PS	1.39.E+00	8.18.E-01	1.96.E+00	3.00.E-07		HSSIRESA4C-PO-A4CT2AWT-PS	5.13.E-01	-1.40.E-01	1.17.E+00	2.28.E-01		HSSIRESA4C-PO-A4CT2AWT-PS	4.17.E-02	-6.08.E-01	6.92.E-01	1.00.E+00
HSSIRESA4C-PS-A4CT2AWT-PS	5.39.E-01	-2.96.E-02	1.11.E+00	7.43.E-02		HSSIRESA4C-PS-A4CT2AWT-PS	4.55.E-01	-1.98.E-01	1.11.E+00	3.78.E-01		HSSIRESA4C-PS-A4CT2AWT-PS	1.48.E-01	-5.02.E-01	7.98.E-01	9.99.E-01
WT-PO-A4CT2AWT-PS	-6.97.E-02	-6.39.E-01	4.99.E-01	1.00.E+00		WT-PO-A4CT2AWT-PS	-2.07.E-02	-6.74.E-01	6.32.E-01	1.00.E+00		WT-PO-A4CT2AWT-PS	1.92.E-01	-4.58.E-01	8.42.E-01	9.94.E-01
WT-PS-A4CT2AWT-PS	5.83.E-02	-5.11.E-01	6.27.E-01	1.00.E+00		WT-PS-A4CT2AWT-PS	1.62.E-01	-4.91.E-01	8.15.E-01	9.99.E-01		WT-PS-A4CT2AWT-PS	4.43.E-01	-2.07.E-01	1.09.E+00	4.09.E-01
WTIRESA4C-PO-A4CT2AWT-PS	4.88.E-01	-8.06.E-02	1.06.E+00	1.41.E-01		WTIRESA4C-PO-A4CT2AWT-PS	-2.53.E-02	-6.78.E-01	6.28.E-01	1.00.E+00		WTIRESA4C-PO-A4CT2AWT-PS	-9.43.E-02	-7.44.E-01	5.56.E-01	1.00.E+00
WTIRESA4C-PS-A4CT2AWT-PS	2.91.E-01	-2.78.E-01	8.60.E-01	7.78.E-01		WTIRESA4C-PS-A4CT2AWT-PS	3.60.E-02	-6.17.E-01	6.89.E-01	1.00.E+00		WTIRESA4C-PS-A4CT2AWT-PS	3.50.E-02	-6.15.E-01	6.85.E-01	1.00.E+00
HSS-PS-HSS-PO	7.01.E-01	1.32.E-01	1.27.E+00	7.44.E-03		HSS-PS-HSS-PO	8.75.E-01	2.22.E-01	1.53.E+00	2.96.E-03		HSS-PS-HSS-PO	1.30.E+00	6.46.E-01	1.95.E+00	1.10.E-05
HSSIRESA4C-PO-HSS-PO	1.00.E+00	4.31.E-01	1.57.E+00	7.91.E-05		HSSIRESA4C-PO-HSS-PO	3.21.E-01	-3.32.E-01	9.74.E-01	8.18.E-01		HSSIRESA4C-PO-HSS-PO	2.99.E-01	-3.51.E-01	9.49.E-01	8.70.E-01
HSSIRESA4C-PS-HSS-PO	1.52.E-01	-4.17.E-01	7.21.E-01	9.97.E-01		HSSIRESA4C-PS-HSS-PO	2.63.E-01	-3.90.E-01	9.16.E-01	9.40.E-01		HSSIRESA4C-PS-HSS-PO	4.05.E-01	-2.45.E-01	1.06.E+00	5.34.E-01
WT-PO-HSS-PO	-4.57.E-01	-1.03.E+00	1.12.E-01	2.04.E-01		WT-PO-HSS-PO	-2.13.E-01	-8.66.E-01	4.40.E-01	9.86.E-01		WT-PO-HSS-PO	4.49.E-01	-2.01.E-01	1.10.E+00	3.89.E-01
WT-PS-HSS-PO	-3.29.E-01	-8.98.E-01	2.40.E-01	6.37.E-01		WT-PS-HSS-PO	-3.03.E-02	-6.83.E-01	6.23.E-01	1.00.E+00		WT-PS-HSS-PO	7.00.E-01	4.99.E-02	1.35.E+00	2.72.E-02
WTIRESA4C-PO-HSS-PO	1.01.E-01	-4.68.E-01	6.70.E-01	1.00.E+00		WTIRESA4C-PO-HSS-PO	-2.18.E-01	-8.71.E-01	4.35.E-01	9.84.E-01		WTIRESA4C-PO-HSS-PO	1.63.E-01	-4.87.E-01	8.13.E-01	9.98.E-01
WTIRESA4C-PS-HSS-PO	-9.60.E-02	-6.65.E-01	4.73.E-01	1.00.E+00		WTIRESA4C-PS-HSS-PO	-1.56.E-01	-8.09.E-01	4.97.E-01	9.99.E-01		WTIRESA4C-PS-HSS-PO	2.92.E-01	-3.58.E-01	9.42.E-01	8.85.E-01
HSSIRESA4C-PO-HSS-PS	2.99.E-01	-2.70.E-01	8.68.E-01	7.51.E-01		HSSIRESA4C-PO-HSS-PS	-5.54.E-01	-1.21.E+00	9.91.E-02	1.52.E-01		HSSIRESA4C-PO-HSS-PS	-9.97.E-01	-1.65.E+00	-3.47.E-01	5.47.E-04
HSSIRESA4C-PS-HSS-PS	-5.49.E-01	-1.12.E+00	1.99.E-02	6.54.E-02		HSSIRESA4C-PS-HSS-PS	-6.12.E-01	-1.27.E+00	4.11.E-02	8.06.E-02		HSSIRESA4C-PS-HSS-PS	-8.90.E-01	-1.54.E+00	-2.40.E-01	2.28.E-03
WT-PO-HSS-PS	-1.16.E+00	-1.73.E+00	-5.89.E-01	7.80.E-06		WT-PO-HSS-PS	-1.09.E+00	-1.74.E+00	-4.35.E-01	1.75.E-04		WT-PO-HSS-PS	-8.46.E-01	-1.50.E+00	-1.96.E-01	4.10.E-03
WT-PS-HSS-PS	-1.03.E+00	-1.60.E+00	-4.61.E-01	5.05.E-05		WT-PS-HSS-PS	-9.05.E-01	-1.56.E+00	-2.52.E-01	1.98.E-03		WT-PS-HSS-PS	-5.96.E-01	-1.25.E+00	5.45.E-02	9.40.E-02
WTIRESA4C-PO-HSS-PS	-6.00.E-01	-1.17.E+00	-3.11.E-02	3.25.E-02		WTIRESA4C-PO-HSS-PS	-1.09.E+00	-1.75.E+00	-4.39.E-01	1.64.E-04		WTIRESA4C-PO-HSS-PS	-1.13.E+00	-1.78.E+00	-4.83.E-01	8.99.E-05
WTIRESA4C-PS-HSS-PS	-7.97.E-01	-1.37.E+00	-2.28.E-01	1.74.E-03		WTIRESA4C-PS-HSS-PS	-1.03.E+00	-1.68.E+00	-3.78.E-01	3.70.E-04		WTIRESA4C-PS-HSS-PS	-1.00.E+00	-1.65.E+00	-3.54.E-01	5.01.E-04
HSSIRESA4C-PS-HSSIRESA4C-PO	-8.48.E-01	-1.42.E+00	-2.79.E-01	7.95.E-04		HSSIRESA4C-PS-HSSIRESA4C-PO	-5.80.E-02	-7.11.E-01	5.95.E-01	1.00.E+00		HSSIRESA4C-PS-HSSIRESA4C-PO	1.07.E-01	-5.43.E-01	7.57.E-01	1.00.E+00
WT-PO-HSSIRESA4C-PO	-1.46.E+00	-2.03.E+00	-8.88.E-01	1.00.E-07		WT-PO-HSSIRESA4C-PO	-5.34.E-01	-1.19.E+00	1.19.E-01	1.86.E-01		WT-PO-HSSIRESA4C-PO	1.51.E-01	-4.99.E-01	8.01.E-01	9.99.E-01
WT-PS-HSSIRESA4C-PO	-1.33.E+00	-1.90.E+00	-7.60.E-01	7.00.E-07		WT-PS-HSSIRESA4C-PO	-3.51.E-01	-1.00.E+00	3.02.E-01	7.26.E-01		WT-PS-HSSIRESA4C-PO	4.01.E-01	-2.49.E-01	1.05.E+00	5.48.E-01
WTIRESA4C-PO-HSSIRESA4C-PO	-8.99.E-01	-1.47.E+00	-3.30.E-01	3.65.E-04		WTIRESA4C-PO-HSSIRESA4C-PO	-5.38.E-01	-1.19.E+00	1.15.E-01	1.78.E-01		WTIRESA4C-PO-HSSIRESA4C-PO	-1.36.E-01	-7.86.E-01	5.14.E-01	1.00.E+00
WTIRESA4C-PS-HSSIRESA4C-PO	-1.10.E+00	-1.66.E+00	-5.27.E-01	1.91.E-05		WTIRESA4C-PS-HSSIRESA4C-PO	-4.77.E-01	-1.13.E+00	1.76.E-01	3.15.E-01		WTIRESA4C-PS-HSSIRESA4C-PO	-6.67.E-03	-6.57.E-01	6.43.E-01	1.00.E+00
WT-PO-HSSIRESA4C-PS	-6.09.E-01	-1.18.E+00	-4.01.E-02	2.86.E-02		WT-PO-HSSIRESA4C-PS	-4.76.E-01	-1.13.E+00	1.77.E-01	3.19.E-01		WT-PO-HSSIRESA4C-PS	4.40.E-02	-6.06.E-01	6.94.E-01	1.00.E+00
WT-PS-HSSIRESA4C-PS	-4.81.E-01	-1.05.E+00	8.79.E-02	1.54.E-01		WT-PS-HSSIRESA4C-PS	-2.93.E-01	-9.46.E-01	3.60.E-01	8.86.E-01		WT-PS-HSSIRESA4C-PS	2.95.E-01	-3.55.E-01	9.45.E-01	8.80.E-01
WTIRESA4C-PO-HSSIRESA4C-PS	-5.10.E-02	-6.20.E-01	5.18.E-01	1.00.E+00		WTIRESA4C-PO-HSSIRESA4C-PS	-4.80.E-01	-1.13.E+00	1.73.E-01	3.06.E-01		WTIRESA4C-PO-HSSIRESA4C-PS	-2.43.E-01	-8.93.E-01	4.07.E-01	9.63.E-01
WTIRESA4C-PS-HSSIRESA4C-PS	-2.48.E-01	-8.17.E-01	3.21.E-01	9.03.E-01		WTIRESA4C-PS-HSSIRESA4C-PS	-4.19.E-01	-1.07.E+00	2.34.E-01	4.94.E-01		WTIRESA4C-PS-HSSIRESA4C-PS	-1.13.E-01	-7.63.E-01	5.37.E-01	1.00.E+00
WT-PS-WT-PO	1.28.E-01	-4.41.E-01	6.97.E-01	9.99.E-01		WT-PS-WT-PO	1.83.E-01	-4.70.E-01	8.36.E-01	9.96.E-01		WT-PS-WT-PO	2.51.E-01	-3.99.E-01	9.01.E-01	9.55.E-01
WTIRESA4C-PO-WT-PO	5.58.E-01	-1.09.E-02	1.13.E+00	5.80.E-02		WTIRESA4C-PO-WT-PO	-4.67.E-03	-6.58.E-01	6.48.E-01	1.00.E+00		WTIRESA4C-PO-WT-PO	-2.87.E-01	-9.37.E-01	3.63.E-01	8.97.E-01
WTIRESA4C-PS-WT-PO	3.61.E-01	-2.08.E-01	9.30.E-01	5.10.E-01		WTIRESA4C-PS-WT-PO	5.67.E-02	-5.96.E-01	7.10.E-01	1.00.E+00		WTIRESA4C-PS-WT-PO	-1.57.E-01	-8.07.E-01	4.93.E-01	9.99.E-01
WTIRESA4C-PO-WT-PS	4.30.E-01	-1.39.E-01	9.99.E-01	2.72.E-01		WTIRESA4C-PO-WT-PS	-1.87.E-01	-8.40.E-01	4.66.E-01	9.95.E-01		WTIRESA4C-PO-WT-PS	-5.37.E-01	-1.19.E+00	1.13.E-01	1.75.E-01
WTIRESA4C-PS-WT-PS	2.33.E-01	-3.36.E-01	8.02.E-01	9.33.E-01		WTIRESA4C-PS-WT-PS	-1.26.E-01	-7.79.E-01	5.27.E-01	1.00.E+00		WTIRESA4C-PS-WT-PS	-4.08.E-01	-1.06.E+00	2.42.E-01	5.25.E-01
WTIRESA4C-PS-WTIRESA4C-PO	-1.97.E-01	-7.66.E-01	3.72.E-01	9.78.E-01		WTIRESA4C-PS-WTIRESA4C-PO	6.13.E-02	-5.92.E-01	7.14.E-01	1.00.E+00		WTIRESA4C-PS-WTIRESA4C-PO	1.29.E-01	-5.21.E-01	7.79.E-01	1.00.E+00

[truncated: 7 more sheets: Table 11, Table 12, Table 13, Table 14, Table 15, Table 16, Table 17]
